# Supplementary material for: The Severity of DSS-Induced Colitis Is Independent of the SCFA-FFAR2/3-GLP-1 Pathway Despite SCFAs Inducing GLP-1 Secretion via FFAR2/3
Source: Metabolites. 2024 Jul 20;14(7):395. doi: 10.3390/metabo14070395 (PMC11278623; doi:10.3390/metabo14070395)
Supplement: Supplementary file 1 [file metabolites-14-00395-s001.zip]

Archive with 1 entries (1 files):
- metabolites-3049827-supplementary.pdf
